# Supplementary material for: Ocean warming and Marine Heatwaves unequally impact juvenile introduced and native oysters with implications for their coexistence and future distribution
Source: Sci Rep. 2024 Sep 5;14:20688. doi: 10.1038/s41598-024-71534-9 (PMC11377425; doi:10.1038/s41598-024-71534-9)
Supplement: Supplementary file 1 — Supplementary Table 1. [file 41598_2024_71534_MOESM1_ESM.xlsx]

## Sheet: Sheet1
Supplementary Table 1 - Experimental and mean temperature ˚C (± SE) and dissolved oxygen (mg/L) at moderate (24-32°C) and extreme (29-38˚C) heatwaves for the Sydney rock and Pacific oysters .
							Extreme Heatwave
Sydney rock oyster			Pacific oyster				Sydney rock oyster			Pacific oyster
Experimental Temperature °C	Actual Mean Temperature°C	± SE	Experimental Temperature °C	Actual Mean Temperature°C	± SE		Experimental Temperature °C	Actual Mean Temperature°C	± SE	Experimental Temperature °C	Actual Mean Temperature°C	± SE
24	23.98	0.09	22	22.39	0.05		29	29.48	0.2	29	29.07	0.09
26	26.26	0.06	24	25.59	0.2		30	30.2	0.19	30	29.77	0.15
29	29.15	0.04	26	27.13	0.15		31	31.04	0.17	31	30.87	0.09
32	32.41	0.02	29	29.17	0.11		32	32.2	0.22	32	32.37	0.07
			32	31.8	0.07		33	33.28	0.14	33	32.93	0.09
							34	34.02	0.08	34	33.9	0
							35	34.96	0.13	35	34.67	0.24
							36	35.85	0.12	36	35.83	0.12
							37	36.9	0.23	37	37.05	0.25
							38	38.13	0.15	38	38.35	0.25
Moderate Heatwave							Extreme Heatwave
Sydney rock oyster			Pacific oyster				Sydney rock oyster			Pacific oyster
Day	Mean Dissolved Oxygen (mg/L)	± SE	Day	Mean Dissolved Oxygen (mg/L)	± SE		Day	Mean Dissolved Oxygen (mg/L)	± SE	Day	Mean Dissolved Oxygen (mg/L)	± SE
2	60.51	0.74	1	71.6	1.14		1	61.06	1.74	2	44.97	1.73
3	54.8	1.83	2	61.08	1.06		2	56.13	0.64	3	43.06	1.51
4	50.15	1.83	3	43.69	0.91		3	52.41	1.02
6	51.98	0.74	4	47.02	1.64		5	54.49	1.17
7	65.05	1.39	8	39.7	1.01		6	54.64	0.85
8	45.26	1.37	9	34.18	1.56
9	36.03	1.15	10	44.23	2.49
10	43.21	1.43	14	25.55	3.73
13	49.55	1.24
14	46.85	1.61
15	43.84	1.46
